# Supplementary material for: Genetic Modifiers of Stroke in Patients with Sickle Cell Disease—A Scoping Review
Source: Int J Mol Sci. 2024 Jun 7;25(12):6317. doi: 10.3390/ijms25126317 (PMC11203960; doi:10.3390/ijms25126317)
Supplement: Supplementary file 1 [file ijms-25-06317-s001.zip]

Archive with 1 entries (1 files):
- ijms-2988888-supplementary.pdf
